# Supplementary material for: Architecture and conformational dynamics of the BAM-SurA holo insertase complex
Source: Sci Adv. 2025 Apr 4;11(14):eads6094. doi: 10.1126/sciadv.ads6094 (PMC11970506; doi:10.1126/sciadv.ads6094)
Supplement: Supplementary file 2 — Movie S1 [file sciadv.ads6094_movie_s1.zip]

Archive with 1 entries (1 files):
- ads6094_movie_s1.mp4
